# Supplementary material for: Can HER2 1+ Breast Cancer Be Considered as HER2-Low Tumor? A Comparison of Clinicopathological Features, Quantitative HER2 mRNA Levels, and Prognosis among HER2-Negative Breast Cancer
Source: Cancers (Basel). 2022 Aug 31;14(17):4250. doi: 10.3390/cancers14174250 (PMC9455006; doi:10.3390/cancers14174250)
Supplement: Supplementary file 1 [file cancers-14-04250-s001.zip]

Archive with 1 entries (1 files):
- cancers-1884313-supplementary.pdf
